# Supplementary material for: Metastasis Associated in Colorectal Cancer 1 (MACC1) mRNA Expression Is Enhanced in Sporadic Vestibular Schwannoma and Correlates to Deafness
Source: Cancers (Basel). 2023 Aug 14;15(16):4089. doi: 10.3390/cancers15164089 (PMC10452285; doi:10.3390/cancers15164089)
Supplement: Supplementary file 1 [file cancers-15-04089-s001.zip]

Archive with 1 entries (1 files):
- Supplementary Figure 24.07.2023.pdf
